# Supplementary material for: Field Test of the Propheromones of the Whitemarked Tussock Moth (WMTM) Orgyia leucostigma (J.E. Smith) (Lepidoptera: Erebidae)
Source: Insects. 2023 Nov 15;14(11):880. doi: 10.3390/insects14110880 (PMC10671982; doi:10.3390/insects14110880)
Supplement: Supplementary file 1 [file insects-14-00880-s001.zip]

Archive with 4 entries (4 files):
- Whitemarked tussock moth data 2019.xlsx
- Whitemarked tussock moth data 2020.xlsx
- Whitemarked tussock moth data 2021.xlsx
- Whitemarked tussock moth data 2022.xlsx
