# Supplementary material for: Field Test of the Propheromones of the Whitemarked Tussock Moth (WMTM) Orgyia leucostigma (J.E. Smith) (Lepidoptera: Erebidae)
Source: Insects. 2023 Nov 15;14(11):880. doi: 10.3390/insects14110880 (PMC10671982; doi:10.3390/insects14110880)
Supplement: Supplementary file 1 [file insects-14-00880-s001.zip › Whitemarked tussock moth data 2019.xlsx]

## Sheet: Site #1 - Five Islands Park
Whitemarked Tussock Moth - Lure Trials - 2019
							Dominant host tree species: __spruce-fir/birch_______________________
							Estimated defoliation: ___low__________________________________________
Site # 1 (Five Islands Park - Colchester County)							Defoliation on Hardwood or Softwood ? ___hardwood_____________________
							Estimated age of stand: __80yrs_________________________________________
Block	Trap #	Treatment	GPS Coordinates / UTM	Date Placed	Placed By	Re-Randomization of Treatment Week # 2	Lure Change Date	Lure Change By	Moth Catch Week 1	Final Collection Date	Final Collection By	Moth Catch Week 2	Comments
Block #1	Trap #1	Lure “A”	N45.40028 W64.03539	Sept.11/2019	Jeff / Shannon	Lure “A”	Sept.18/2019	Kris / Shannon	2	Sept.25/2019	Shannon	32
	Trap #2	Lure “B”	N45.40031 W64.03515	Sept.11/2019	Jeff / Shannon	Acetic Acid Control	Sept.18/2019	Kris / Shannon	0	Sept.25/2019	Shannon	0
	Trap #3	Precursor Control "A"	N45.40028 W64.03483	Sept.11/2019	Jeff / Shannon	Precursor Control "B"	Sept.18/2019	Kris / Shannon	1	Sept.25/2019	Shannon	0
	Trap #4	Precursor Control "B"	N45.40003 W64.03478	Sept.11/2019	Jeff / Shannon	Blank Septa Control	Sept.18/2019	Kris / Shannon	0	Sept.25/2019	Shannon	0
	Trap #5	Acetic Acid Control	N45.40002 W64.03517	Sept.11/2019	Jeff / Shannon	Lure “B”	Sept.18/2019	Kris / Shannon	0	Sept.25/2019	Shannon	4
	Trap #6	Blank Septa Control	N45.39994 W64.03545	Sept.11/2019	Jeff / Shannon	Precursor Control "A"	Sept.18/2019	Kris / Shannon	0	Sept.25/2019	Shannon	6
Block #2	Trap #7	Lure “A”	N45.40011 W64.03601	Sept.11/2019	Jeff / Shannon	Lure “B”	Sept.18/2019	Kris / Shannon	0	Sept.25/2019	Shannon	1
	Trap #8	Lure “B”	N45.40004 W64.03623	Sept.11/2019	Jeff / Shannon	Blank Septa Control	Sept.18/2019	Kris / Shannon	0	Sept.25/2019	Shannon	0
	Trap #9	Precursor Control "A"	N45.39994 W64.03644	Sept.11/2019	Jeff / Shannon	Acetic Acid Control	Sept.18/2019	Kris / Shannon	0	Sept.25/2019	Shannon	0
	Trap #10	Precursor Control "B"	N45.39970 W64.03643	Sept.11/2019	Jeff / Shannon	Lure “A”	Sept.18/2019	Kris / Shannon	0	Sept.25/2019	Shannon	36
	Trap #11	Acetic Acid Control	N45.39984 W64.03619	Sept.11/2019	Jeff / Shannon	Precursor Control "A"	Sept.18/2019	Kris / Shannon	0	Sept.25/2019	Shannon	2
	Trap #12	Blank Septa Control	N45.39993 W64.03593	Sept.11/2019	Jeff / Shannon	Precursor Control "B"	Sept.18/2019	Kris / Shannon	0	Sept.25/2019	Shannon	0
Block #3	Trap #13	Lure “A”	N45.40101 W64.03454	Sept.11/2019	Jeff / Shannon	Precursor Control "B"	Sept.18/2019	Kris / Shannon	5	Sept.25/2019	Shannon	0
	Trap #14	Lure “B”	N45.40104 W64.03427	Sept.11/2019	Jeff / Shannon	Acetic Acid Control	Sept.18/2019	Kris / Shannon	0	Sept.25/2019	Shannon	0
	Trap #15	Precursor Control "A"	N45.40133 W64.03420	Sept.11/2019	Jeff / Shannon	Lure “A”	Sept.18/2019	Kris / Shannon	1	Sept.25/2019	Shannon	29
	Trap #16	Precursor Control "B"	N45.40150 W64.03450	Sept.11/2019	Jeff / Shannon	Lure “B”	Sept.18/2019	Kris / Shannon	0	Sept.25/2019	Shannon	5
	Trap #17	Acetic Acid Control	N45.40132 W64.03467	Sept.11/2019	Jeff / Shannon	Precursor Control "A"	Sept.18/2019	Kris / Shannon	0	Sept.25/2019	Shannon	4
	Trap #18	Blank Septa Control	N45.40111 W64.03500	Sept.11/2019	Jeff / Shannon	Blank Septa Control	Sept.18/2019	Kris / Shannon	0	Sept.25/2019	Shannon	0
Block #4	Trap #19	Lure “A”	N45.39973 W64.03756	Sept.11/2019	Jeff / Shannon	Lure “B”	Sept.18/2019	Kris / Shannon	1	Sept.25/2019	Shannon	4
	Trap #20	Lure “B”	N45.39971 W64.03772	Sept.11/2019	Jeff / Shannon	Blank Septa Control	Sept.18/2019	Kris / Shannon	0	Sept.25/2019	Shannon	0
	Trap #21	Precursor Control "A"	N45.39948 W64.03797	Sept.11/2019	Jeff / Shannon	Precursor Control "B"	Sept.18/2019	Kris / Shannon	0	Sept.25/2019	Shannon	1
	Trap #22	Precursor Control "B"	N45.39922 W64.03801	Sept.11/2019	Jeff / Shannon	Acetic Acid Control	Sept.18/2019	Kris / Shannon	0	Sept.25/2019	Shannon	0
	Trap #23	Acetic Acid Control	N45.39910 W64.03773	Sept.11/2019	Jeff / Shannon	Precursor Control "A"	Sept.18/2019	Kris / Shannon	0	Sept.25/2019	Shannon	5
	Trap #24	Blank Septa Control	N45.39915 W64.03742	Sept.11/2019	Jeff / Shannon	Lure “A”	Sept.18/2019	Kris / Shannon	0	Sept.25/2019	Shannon	83
											Shannon

## Sheet: Site#2 - Earltown
Whitemarked Tussock Moth - Lure Trials - 2019
							Dominant host tree species: ______maple/birch__________________________
							Estimated defoliation: ____low________________________________________
Site # 2 (Earltown - Colchester County)							Defoliation on Hardwood or Softwood ? ___hardwood____________________
							Estimated age of stand: ___40-60 yrs____________________________________
Block	Trap #	Treatment	GPS Coordinates / UTM	Date Placed	Placed By	Re-Randomization of Treatment Week # 2	Lure Change Date	Lure Change By	Moth Catch Week 1	Final Collection Date	Final Collection By	Moth Catch Week 2	Comments
Block #1	Trap #25	Lure “A”	N45.58323 W63.11127	Sept.12/2019	Jeff	Precursor Control "A"	Sept.19/2019	Jeff / Kris	0	Sept.26/2019	Kris	0
	Trap #26	Lure “B”	N45.58316 W63.11168	Sept.12/2019	Jeff	Acetic Acid Control	Sept.19/2019	Jeff / Kris	0	Sept.26/2019	Kris	0
	Trap #27	Precursor Control "A"	N45.58314 W63.11188	Sept.12/2019	Jeff	Lure “A”	Sept.19/2019	Jeff / Kris	0	Sept.26/2019	Kris	5
	Trap #28	Precursor Control "B"	N45.58344 W63.11137	Sept.12/2019	Jeff	Lure “B”	Sept.19/2019	Jeff / Kris	0	Sept.26/2019	Kris	0
	Trap #29	Acetic Acid Control	N45.58342 W63.11176	Sept.12/2019	Jeff	Blank Septa Control	Sept.19/2019	Jeff / Kris	0	Sept.26/2019	Kris	0
	Trap #30	Blank Septa Control	N45.58330 W63.11201	Sept.12/2019	Jeff	Precursor Control "B"	Sept.19/2019	Jeff / Kris	0	Sept.26/2019	Kris	0
Block #2	Trap #31	Lure “A”	N45.58288 W63.11126	Sept.12/2019	Jeff	Blank Septa Control	Sept.19/2019	Jeff / Kris	0	Sept.26/2019	Kris	0
	Trap #32	Lure “B”	N45.58289 W63.11155	Sept.12/2019	Jeff	Precursor Control "B"	Sept.19/2019	Jeff / Kris	0	Sept.26/2019	Kris	0
	Trap #33	Precursor Control "A"	N45.58278 W63.11185	Sept.12/2019	Jeff	Precursor Control "A"	Sept.19/2019	Jeff / Kris	0	Sept.26/2019	Kris	2
	Trap #34	Precursor Control "B"	N45.58249 W63.11191	Sept.12/2019	Jeff	Lure “A”	Sept.19/2019	Jeff / Kris	0	Sept.26/2019	Kris	0
	Trap #35	Acetic Acid Control	N45.58263 W63.11152	Sept.12/2019	Jeff	Lure “B”	Sept.19/2019	Jeff / Kris	0	Sept.26/2019	Kris	0
	Trap #36	Blank Septa Control	N45.58271 W63.11119	Sept.12/2019	Jeff	Acetic Acid Control	Sept.19/2019	Jeff / Kris	0	Sept.26/2019	Kris	0
Block #3	Trap #37	Lure “A”	N45.58305 W63.11256	Sept.12/2019	Jeff	Precursor Control "B"	Sept.19/2019	Jeff / Kris	0	Sept.26/2019	Kris	0
	Trap #38	Lure “B”	N45.58300 W63.11287	Sept.12/2019	Jeff	Acetic Acid Control	Sept.19/2019	Jeff / Kris	0	Sept.26/2019	Kris	0
	Trap #39	Precursor Control "A"	N45.58292 W63.11310	Sept.12/2019	Jeff	Lure “A”	Sept.19/2019	Jeff / Kris	0	Sept.26/2019	Kris	11
	Trap #40	Precursor Control "B"	N45.58319 W63.11317	Sept.12/2019	Jeff	Blank Septa Control	Sept.19/2019	Jeff / Kris	0	Sept.26/2019	Kris	0
	Trap #41	Acetic Acid Control	N45.58331 W63.11298	Sept.12/2019	Jeff	Precursor Control "A"	Sept.19/2019	Jeff / Kris	0	Sept.26/2019	Kris	1
	Trap #42	Blank Septa Control	N45.58320 W63.11259	Sept.12/2019	Jeff	Lure “B”	Sept.19/2019	Jeff / Kris	0	Sept.26/2019	Kris	2
Block #4	Trap #43	Lure “A”	N45.58260 W63.11259			Blank Septa Control	Sept.19/2019	Jeff / Kris		Sept.26/2019	Kris	0	Received wrong traps from supplier, unable to place block #4 traps for week #1 of trapping.
	Trap #44	Lure “B”	N45.58240 W63.11279			Precursor Control "B"	Sept.19/2019	Jeff / Kris		Sept.26/2019	Kris	0
	Trap #45	Precursor Control "A"	N45.58230 W63.11314			Acetic Acid Control	Sept.19/2019	Jeff / Kris		Sept.26/2019	Kris	0
	Trap #46	Precursor Control "B"	N45.58212 W63.11294			Precursor Control "A"	Sept.19/2019	Jeff / Kris		Sept.26/2019	Kris	1
	Trap #47	Acetic Acid Control	N45.58218 W63.11262			Lure “B”	Sept.19/2019	Jeff / Kris		Sept.26/2019	Kris	0
	Trap #48	Blank Septa Control	N45.58240 W63.11239			Lure “A”	Sept.19/2019	Jeff / Kris		Sept.26/2019	Kris	2

## Sheet: Site#3- Stillwater
Whitemarked Tussock Moth - Lure Trials - 2019
							Dominant host tree species: __spruce-fir/ red maple______________________
							Estimated defoliation: ____trace_____________________________________
Site # 3 (Behind Stillwater Office – Guysborough County)							Defoliation on Hardwood or Softwood ? ___hardwood___________________
							Estimated age of stand: ______40yrs____________________________________
Block	Trap #	Treatment	GPS Coordinates / UTM	Date Placed	Placed By	Re-Randomization of Treatment Week # 2	Lure Change Date	Lure Change By	Moth Catch Week 1	Final Collection Date	Final Collection By	Moth Catch Week 2	Comments
Block #1	Trap #49	Lure “A”	N45.19097 W61.98258	Sept.10/2019	Jeff / Justin	Precursor Control "A"	Sept.18/2019	Jeff / Justin	18	Sept.27/2019	Justin	10
	Trap #50	Lure “B”	N45.19112 W61.98249	Sept.10/2019	Jeff / Justin	Blank Septa Control	Sept.18/2019	Jeff / Justin	10	Sept.27/2019	Justin	0
	Trap #51	Precursor Control "A"	N45.19127 W61.98233	Sept.10/2019	Jeff / Justin	Acetic Acid Control	Sept.18/2019	Jeff / Justin	1	Sept.27/2019	Justin	0
	Trap #52	Precursor Control "B"	N45.19137 W61.98267	Sept.10/2019	Jeff / Justin	Precursor Control "B"	Sept.18/2019	Jeff / Justin	0	Sept.27/2019	Justin	0
	Trap #53	Acetic Acid Control	N45.19124 W61.98283	Sept.10/2019	Jeff / Justin	Lure “B”	Sept.18/2019	Jeff / Justin	0	Sept.27/2019	Justin	0
	Trap #54	Blank Septa Control	N45.19103 W61.98293	Sept.10/2019	Jeff / Justin	Lure “A”	Sept.18/2019	Jeff / Justin	0	Sept.27/2019	Justin	46
Block #2	Trap #55	Lure “A”	N45.19164 W61.98195	Sept.10/2019	Jeff / Justin	Blank Septa Control	Sept.18/2019	Jeff / Justin	3	Sept.27/2019	Justin	0
	Trap #56	Lure “B”	N45.19184 W61.98177	Sept.10/2019	Jeff / Justin	Lure “A”	Sept.18/2019	Jeff / Justin	8	Sept.27/2019	Justin	23
	Trap #57	Precursor Control "A"	N45.19204 W61.98155	Sept.10/2019	Jeff / Justin	Precursor Control "A"	Sept.18/2019	Jeff / Justin	4	Sept.27/2019	Justin	6
	Trap #58	Precursor Control "B"	N45.19217 W61.98188	Sept.10/2019	Jeff / Justin	Precursor Control "B"	Sept.18/2019	Jeff / Justin	1	Sept.27/2019	Justin	0
	Trap #59	Acetic Acid Control	N45.19195 W61.98208	Sept.10/2019	Jeff / Justin	Lure “B”	Sept.18/2019	Jeff / Justin	0	Sept.27/2019	Justin	0
	Trap #60	Blank Septa Control	N45.19176 W61.98215	Sept.10/2019	Jeff / Justin	Acetic Acid Control	Sept.18/2019	Jeff / Justin	0	Sept.27/2019	Justin	0
Block #3	Trap #61	Lure “A”	N45.19146 W61.98174	Sept.10/2019	Jeff / Justin	Precursor Control "B"	Sept.18/2019	Jeff / Justin	15	Sept.27/2019	Justin	0
	Trap #62	Lure “B”	N45.19160 W61.98145	Sept.10/2019	Jeff / Justin	Lure “B”	Sept.18/2019	Jeff / Justin	0	Sept.27/2019	Justin	8
	Trap #63	Precursor Control "A"	N45.19176 W61.98129	Sept.10/2019	Jeff / Justin	Precursor Control "A"	Sept.18/2019	Jeff / Justin	0	Sept.27/2019	Justin	5
	Trap #64	Precursor Control "B"	N45.19165 W61.98097	Sept.10/2019	Jeff / Justin	Blank Septa Control	Sept.18/2019	Jeff / Justin	0	Sept.27/2019	Justin	0
	Trap #65	Acetic Acid Control	N45.19145 W61.98115	Sept.10/2019	Jeff / Justin	Lure “A”	Sept.18/2019	Jeff / Justin	0	Sept.27/2019	Justin	19
	Trap #66	Blank Septa Control	N45.19128 W61.98141	Sept.10/2019	Jeff / Justin	Acetic Acid Control	Sept.18/2019	Jeff / Justin	0	Sept.27/2019	Justin	0
Block #4	Trap #67	Lure “A”	N45.19076 W61.98233	Sept.10/2019	Jeff / Justin	Precursor Control "B"	Sept.18/2019	Jeff / Justin	13	Sept.27/2019	Justin	3
	Trap #68	Lure “B”	N45.19095 W61.98217	Sept.10/2019	Jeff / Justin	Lure “A”	Sept.18/2019	Jeff / Justin	0	Sept.27/2019	Justin	15
	Trap #69	Precursor Control "A"	N45.19115 W61.98203	Sept.10/2019	Jeff / Justin	Precursor Control "A"	Sept.18/2019	Jeff / Justin	0	Sept.27/2019	Justin	11
	Trap #70	Precursor Control "B"	N45.19103 W61.98178	Sept.10/2019	Jeff / Justin	Lure “B”	Sept.18/2019	Jeff / Justin	0	Sept.27/2019	Justin	5
	Trap #71	Acetic Acid Control	N45.19080 W61.98190	Sept.10/2019	Jeff / Justin	Blank Septa Control	Sept.18/2019	Jeff / Justin	0	Sept.27/2019	Justin	0
	Trap #72	Blank Septa Control	N45.19058 W61.98216	Sept.10/2019	Jeff / Justin	Acetic Acid Control	Sept.18/2019	Jeff / Justin	0	Sept.27/2019	Justin	0

## Sheet: All Blocks - Catches
Site	Block	Treatment	Week 1 Moth Catch	Week 2 Moth Catch		Site	Block	Treatment	Week 1 Moth Catch	Week 2 Moth Catch		Site	Block	Treatment	Week 1 Moth Catch	Week 2 Moth Catch
1	1	Lure “A”	2	2		2	1	Lure “A”	0	5		3	1	Lure “A”	18	46
		Lure “B”	0	0				Lure “B”	0	0				Lure “B”	10	0
		Precursor Control "A"	1	0				Precursor Control "A"	0	0				Precursor Control "A"	1	10
		Precursor Control "B"	0	1				Precursor Control "B"	0	0				Precursor Control "B"	0	0
		Acetic Acid Control	0	0				Acetic Acid Control	0	0				Acetic Acid Control	0	0
		Blank Septa Control	0	0				Blank Septa Control	0	0				Blank Septa Control	0	0
	Block	Treatment	Week 1 Moth Catch	Week 2 Moth Catch			Block	Treatment	Week 1 Moth Catch	Week 2 Moth Catch			Block	Treatment	Week 1 Moth Catch	Week 2 Moth Catch
	2	Lure “A”	0	36			2	Lure “A”	0	0			2	Lure “A”	3	23
		Lure “B”	0	1				Lure “B”	0	0				Lure “B”	8	6
		Precursor Control "A"	0	2				Precursor Control "A"	0	2				Precursor Control "A"	4	0
		Precursor Control "B"	0	0				Precursor Control "B"	0	0				Precursor Control "B"	1	0
		Acetic Acid Control	0	0				Acetic Acid Control	0	0				Acetic Acid Control	0	0
		Blank Septa Control	0	0				Blank Septa Control	0	0				Blank Septa Control	0	0
	Block	Treatment	Week 1 Moth Catch	Week 2 Moth Catch			Block	Treatment	Week 1 Moth Catch	Week 2 Moth Catch			Block	Treatment	Week 1 Moth Catch	Week 2 Moth Catch
	3	Lure “A”	5	29			3	Lure “A”	0	11			3	Lure “A”	15	19
		Lure “B”	0	5				Lure “B”	0	2				Lure “B”	0	8
		Precursor Control "A"	1	4				Precursor Control "A"	0	1				Precursor Control "A"	0	5
		Precursor Control "B"	0	0				Precursor Control "B"	0	0				Precursor Control "B"	0	0
		Acetic Acid Control	0	0				Acetic Acid Control	0	0				Acetic Acid Control	0	0
		Blank Septa Control	0	0				Blank Septa Control	0	0				Blank Septa Control	0	0
	Block	Treatment	Week 1 Moth Catch	Week 2 Moth Catch			Block	Treatment	Week 1 Moth Catch	Week 2 Moth Catch			Block	Treatment	Week 1 Moth Catch	Week 2 Moth Catch
	4	Lure “A”	1	83			4	Lure “A”	N/A	2			4	Lure “A”	13	15
		Lure “B”	0	4				Lure “B”		0				Lure “B”	0	5
		Precursor Control "A"	0	5				Precursor Control "A"		1				Precursor Control "A"	0	11
		Precursor Control "B"	0	1				Precursor Control "B"		0				Precursor Control "B"	0	3
		Acetic Acid Control	0	0				Acetic Acid Control		0				Acetic Acid Control	0	0
		Blank Septa Control	0	0				Blank Septa Control		0				Blank Septa Control	0	0
Site		Treatment	Week 1 Moth Catch	Week 2 Moth Catch		Site		Treatment	Week 1 Moth Catch	Week 2 Moth Catch		Site		Treatment	Week 1 Moth Catch	Week 2 Moth Catch
		Lure “A”	8	150				Lure “A”	0	18				Lure “A”	49	103
		Lure “B”	0	10				Lure “B”	0	2				Lure “B”	18	19
1		Precursor Control "A"	2	11		2		Precursor Control "A"	0	4		3		Precursor Control "A"	5	26
		Precursor Control "B"	0	2				Precursor Control "B"	0	0				Precursor Control "B"	1	3
		Acetic Acid Control	0	0				Acetic Acid Control	0	0				Acetic Acid Control	0	0
		Blank Septa Control	0	0				Blank Septa Control	0	0				Blank Septa Control	0	0

## Sheet: Progress report work
Site		Treatment	Week 1 Moth Catch	Week 2 Moth Catch
		Lure “A”	8	150
		Lure “B”	0	10
1		Precursor Control "A"	2	11
		Precursor Control "B"	0	2
		Acetic Acid Control	0	0
		Blank Septa Control	0	0
Site		Treatment	Week 1 Moth Catch	Week 2 Moth Catch
		Lure “A”	0	18
		Lure “B”	0	2
2		Precursor Control "A"	0	4
		Precursor Control "B"	0	0
		Acetic Acid Control	0	0
		Blank Septa Control	0	0
Site		Treatment	Week 1 Moth Catch	Week 2 Moth Catch
		Lure “A”	49	103
		Lure “B”	18	19
3		Precursor Control "A"	5	26
		Precursor Control "B"	1	3
		Acetic Acid Control	0	0
		Blank Septa Control	0	0

## Sheet: Re-randomization
Re-randomization for lure change - week 2
Trap #1	Lure “A”	2.60009		Trap #25	Precursor Control "A"	1.32838		Trap #49	Precursor Control "A"	3.51106
Trap #2	Acetic Acid Control	4.41762		Trap #26	Acetic Acid Control	2.29475		Trap #50	Blank Septa Control	3.9635
Trap #3	Precursor Control "B"	4.53694		Trap #27	Lure “A”	3.03116		Trap #51	Acetic Acid Control	4.57418
Trap #4	Blank Septa Control	5.26359		Trap #28	Lure “B”	3.38197		Trap #52	Precursor Control "B"	4.83602
Trap #5	Lure “B”	5.36186		Trap #29	Blank Septa Control	3.40623		Trap #53	Lure “B”	5.18912
Trap #6	Precursor Control "A"	5.94385		Trap #30	Precursor Control "B"	5.39161		Trap #54	Lure “A”	5.70229
Trap #7	Lure “B”	1.00916		Trap #31	Blank Septa Control	2.18381		Trap #55	Blank Septa Control	2.49297
Trap #8	Blank Septa Control	1.43977		Trap #32	Precursor Control "B"	3.95343		Trap #56	Lure “A”	2.99469
Trap #9	Acetic Acid Control	2.1446		Trap #33	Precursor Control "A"	4.18812		Trap #57	Precursor Control "A"	3.85684
Trap #10	Lure “A”	2.54973		Trap #34	Lure “A”	5.57259		Trap #58	Precursor Control "B"	4.81207
Trap #11	Precursor Control "A"	2.89001		Trap #35	Lure “B”	5.86663		Trap #59	Lure “B”	5.18973
Trap #12	Precursor Control "B"	3.39738		Trap #36	Acetic Acid Control	5.94415		Trap #60	Acetic Acid Control	5.43892
Trap #13	Precursor Control "B"	1.24323		Trap #37	Precursor Control "B"	1.07111		Trap #61	Precursor Control "B"	1.61831
Trap #14	Acetic Acid Control	2.36052		Trap #38	Acetic Acid Control	1.48555		Trap #62	Lure “B”	2.31565
Trap #15	Lure “A”	2.7922		Trap #39	Lure “A”	3.42195		Trap #63	Precursor Control "A"	2.93869
Trap #16	Lure “B”	2.91031		Trap #40	Blank Septa Control	3.45369		Trap #64	Blank Septa Control	3.34825
Trap #17	Precursor Control "A"	3.92123		Trap #41	Precursor Control "A"	4.43532		Trap #65	Lure “A”	3.60781
Trap #18	Blank Septa Control	4.81375		Trap #42	Lure “B”	5.63408		Trap #66	Acetic Acid Control	4.06833
Trap #19	Lure “B”	1.31587		Trap #43	Blank Septa Control	1.16999		Trap #67	Precursor Control "B"	1.24003
Trap #20	Blank Septa Control	1.78127		Trap #44	Precursor Control "B"	1.92059		Trap #68	Lure “A”	1.3618
Trap #21	Precursor Control "B"	2.63976		Trap #45	Acetic Acid Control	2.29109		Trap #69	Precursor Control "A"	2.17939
Trap #22	Acetic Acid Control	2.96646		Trap #46	Precursor Control "A"	4.51299		Trap #70	Lure “B”	2.23615
Trap #23	Precursor Control "A"	3.08319		Trap #47	Lure “B”	5.05835		Trap #71	Blank Septa Control	4.60622
Trap #24	Lure “A”	4.33644		Trap #48	Lure “A”	5.60707		Trap #72	Acetic Acid Control	5.11863
Re-randomization was conducted using Microsoft Excel – Data Analysis – Random number generator. The random number was sorted from lowest to highest for each block and matched with the trap number from lowest to highest for each block.

## Sheet: GPS Locations
WMTM Trap Trials 2019
Trap Number	Location Lat / long
Trap #1	N45.40028 W64.03539
Trap #2	N45.40031 W64.03515
Trap #3	N45.40028 W64.03483
Trap #4	N45.40003 W64.03478
Trap #5	N45.40002 W64.03517
Trap #6	N45.39994 W64.03545
Trap #7	N45.40011 W64.03601
Trap #8	N45.40004 W64.03623
Trap #9	N45.39994 W64.03644
Trap #10	N45.39970 W64.03643
Trap #11	N45.39984 W64.03619
Trap #12	N45.39993 W64.03593
Trap #13	N45.40101 W64.03454
Trap #14	N45.40104 W64.03427
Trap #15	N45.40133 W64.03420
Trap #16	N45.40150 W64.03450
Trap #17	N45.40132 W64.03467
Trap #18	N45.40111 W64.03500
Trap #19	N45.39973 W64.03756
Trap #20	N45.39971 W64.03772
Trap #21	N45.39948 W64.03797
Trap #22	N45.39922 W64.03801
Trap #23	N45.39910 W64.03773
Trap #24	N45.39915 W64.03742
Trap #25	N45.58323 W63.11127
Trap #26	N45.58316 W63.11168
Trap #27	N45.58314 W63.11188
Trap #28	N45.58344 W63.11137
Trap #29	N45.58342 W63.11176
Trap #30	N45.58330 W63.11201
Trap #31	N45.58288 W63.11126
Trap #32	N45.58289 W63.11155
Trap #33	N45.58278 W63.11185
Trap #34	N45.58249 W63.11191
Trap #35	N45.58263 W63.11152
Trap #36	N45.58271 W63.11119
Trap #37	N45.58305 W63.11256
Trap #38	N45.58300 W63.11287
Trap #39	N45.58292 W63.11310
Trap #40	N45.58319 W63.11317
Trap #41	N45.58331 W63.11298
Trap #42	N45.58320 W63.11259
Trap #43	N45.58260 W63.11259
Trap #44	N45.58240 W63.11279
Trap #45	N45.58230 W63.11314
Trap #46	N45.58212 W63.11294
Trap #47	N45.58218 W63.11262
Trap# 48	N45.58240 W63.11239
Trap #49	N45.19097 W61.98258
Trap #50	N45.19112 W61.98249
Trap #51	N45.19127 W61.98233
Trap #52	N45.19137 W61.98267
Trap #53	N45.19124 W61.98283
Trap #54	N45.19103 W61.98293
Trap #55	N45.19164 W61.98195
Trap #56	N45.19184 W61.98177
Trap #57	N45.19204 W61.98155
Trap #58	N45.19217 W61.98188
Trap #59	N45.19195 W61.98208
Trap #60	N45.19176 W61.98215
Trap #61	N45.19146 W61.98174
Trap #62	N45.19160 W61.98145
Trap #63	N45.19176 W61.98129
Trap #64	N45.19165 W61.98097
Trap #65	N45.19145 W61.98115
Trap #66	N45.19128 W61.98141
Trap #67	N45.19076 W61.98233
Trap #68	N45.19095 W61.98217
Trap #69	N45.19115 W61.98203
Trap #70	N45.19103 W61.98178
Trap #71	N45.19080 W61.98190
Trap #72	N45.19058 W61.98216

## Sheet: NOTES
What was marked on flagging tape for each trap.
Lure “A” = LURE "A"
Lure “B” = LURE "B"
Precursor Control "A" = LURE PRE C "A"
Precursor Control "B" = LURE PRE C "B"
Acetic Acid Control = LURE ACETIC ACID
Blank Septa Control = LURE BLANK
