# Supplementary material for: Field Test of the Propheromones of the Whitemarked Tussock Moth (WMTM) Orgyia leucostigma (J.E. Smith) (Lepidoptera: Erebidae)
Source: Insects. 2023 Nov 15;14(11):880. doi: 10.3390/insects14110880 (PMC10671982; doi:10.3390/insects14110880)
Supplement: Supplementary file 1 [file insects-14-00880-s001.zip › Whitemarked tussock moth data 2020.xlsx]

## Sheet: EARLTOWN
Whitemarked Tussock Moth Lure Development Study - 2020
Site: Earltown (Colchester Co.)
Dominant host tree species: maple/birch
Estimated defoliation: low
Defoliation on Hardwood or Softwood: hardwood
Estimated age of stand: 40-60 yrs
Initiated: 27 August 2020, lures changed: 10 September,
Trt #	Treatment
1	Lure "A"
2	Lure "B"
3	Precursor control "A"
4	Precursor control "B"
5	Acetic acid control
6	Blank septum control
Block	Trt	Week
		1	2	3
1	1	5	0	0
	2	13	3	0
	3	0	0	0
	4	0	0	0
	5	0	0	0
	6	0	0	0
2	1	0	2	0
	2	0	0	0
	3	0	0	0
	4	0	0	0
	5	0	8	0
	6	0	0	0
3	1	17	6	0
	2	2	13	0
	3	0	0	0
	4	0	0	0
	5	0	2	0
	6	0	0	0
4	1	2	0	0
	2	1	2	0
	3	0	7	0
	4	0	0	0
	5	0	0	0
	6	0	0	0
													Trt #	Treatment
													1	Lure A: Dimethyl acetal + acetic acid
													2	Lure B: Dioxolane + acetic acid
													3	Lure A precursor control: Dimethyl acetal only
													4	Lure B precursor control: Dioxolane only
													5	Acetic acid control
													6	Blank septum control

## Sheet: FIVE ISLANDS
Whitemarked Tussock Moth Lure Development Study - 2020
Site: Five Islands Provincial Park (Colchester Co.)
Dominant host tree species: spruce-fir/birch
Estimated defoliation: low
Defoliation on Hardwood or Softwood: hardwood
Estimated age of stand: 80yrs
Initiated: 4 September 2020; lures changed: 10 September, 17 Seotember
Trt #	Treatment
1	Lure A: Dimethyl acetal + acetic acid
2	Lure B: Dioxolane + acetic acid
3	Lure A precursor control: Dimethyl acetal only
4	Lure B precursor control: Dioxolane only
5	Acetic acid control
6	Blank septum control
7	Great Lakes IPM WMTM lure
Block	Trt	Week
		1	2	3
1	1	0	0	0
	2	7	0	0
	3	0	0	0
	4	1	0	0
	5	0	0	0
	6	0	0	0
	7	0	0	0
2	1	0	0	0
	2	5	0	0
	3	0	0	0
	4	0	0	0
	5	0	0	0
	6	0	0	0
	7	0	0	0
3	1	0	0	0
	2	0	0	0
	3	0	0	0
	4	0	0	0
	5	0	0	0
	6	0	0	0
	7	1	0	0
4	1	0	0	0
	2	1	0	0
	3	0	0	0
	4	0	0	0
	5	0	0	0
	6	0	0	0
	7	1	0	0

## Sheet: STILLWATER
Whitemarked Tussock Moth Lure Development Study - 2020
Site: Stillwater, behond District Office (Guysborough Co.)
Dominant host tree species: spruce-fir/ red maple
Estimated defoliation: trace
Defoliation on Hardwood or Softwood: hardwood
Estimated age of stand: 40yrs
Initiated: 3 September 2020; lures changed: 11 September, 18 September,
Trt #	Treatment
1	Lure A: Dimethyl acetal + acetic acid
2	Lure B: Dioxolane + acetic acid
3	Lure A precursor control: Dimethyl acetal only
4	Lure B precursor control: Dioxolane only
5	Acetic acid control
6	Blank septum control
7	Lure A aged at room temperature for 1 week
8	Lure B aged at room temperature for 1 week
Block	Trap #	Week
		1	2	3
1	1	0	0	0
	2	0	0	0
	3	1	0	0
	4	0	0	0
	5	0	0	0
	6	0	0	0
	7	0	0	0
	8	0	0	0
2	1	0	0	0
	2	1	4	2
	3	0	0	0
	4	0	0	0
	5	0	0	0
	6	0	0	0
	7	0	0	0
	8	0	0	0
3	1	0	0	0
	2	0	3	0
	3	0	0	0
	4	1	0	0
	5	0	0	0
	6	0	0	0
	7	0	0	0
	8	0	0	0
4	1	1	0	0
	2	0	1	0
	3	1	0	0
	4	0	0	0
	5	0	0	0
	6	0	0	0
	7	0	0	0
	8	0	0	0

## Sheet: Randomizations
Site: Earltown (Colchester Co.)						Site: Five Islands Provincial Park (Colchester Co.)						Site: Stillwater, behond District Office (Guysborough Co.)
Dominant host tree species: maple/birch						Dominant host tree species: spruce-fir/birch						Dominant host tree species: spruce-fir/ red maple
Estimated defoliation: low						Estimated defoliation: low						Estimated defoliation: trace
Defoliation on Hardwood or Softwood: hardwood						Defoliation on Hardwood or Softwood: hardwood						Defoliation on Hardwood or Softwood: hardwood
Estimated age of stand: 40-60 yrs						Estimated age of stand: 80yrs						Estimated age of stand: 40yrs
Initiated: 27 August 2020						Initiated: 4 September 2020						Initiated: 3 September 2020
Trt #	Treatnent					Trt #	Treatnent					Trt #	Treatnent
1	Lure A: Dimethyl acetal + acetic acid					1	Lure A: Dimethyl acetal + acetic acid					1	Lure A: Dimethyl acetal + acetic acid
2	Lure B: Dioxolane + acetic acid					2	Lure B: Dioxolane + acetic acid					2	Lure B: Dioxolane + acetic acid
3	Lure A precursor control: Dimethyl acetal only					3	Lure A precursor control: Dimethyl acetal only					3	Lure A precursor control: Dimethyl acetal only
4	Lure B precursor control: Dioxolane only					4	Lure B precursor control: Dioxolane only					4	Lure B precursor control: Dioxolane only
5	Acetic acid control					5	Acetic acid control					5	Acetic acid control
6	Blank septum control					6	Blank septum control					6	Blank septum control
						7	Great Lakes IPM WMTM lure					7	Lure A aged at room temperature for 1 week
												8	Lure B aged at room temperature for 1 week
Block	Week					Block	Week					Block	Week
	1	2	3				1	2	3				1	2	3
1	2	3	4			1	1	4	7			1	6	3	3
	5	1	1				3	3	6				2	5	5
	4	2	5				5	7	4				3	7	7
	3	5	3				7	1	1				8	2	2
	6	6	2				4	2	2				5	6	6
	1	4	6				6	5	5				7	4	4
							2	6	3				1	1	1
2	3	3	5										4	8	8
	4	6	1			2	7	3	4
	1	1	2				4	6	6			2	2	5	5
	5	2	3				6	2	5				5	3	3
	6	4	6				1	5	3				6	2	2
	2	5	4				3	7	1				3	4	4
							5	1	7				7	7	7
3	4	6	6				2	4	2				8	1	1
	5	4	4										4	6	6
	1	3	2			3	2	2	4				1	8	8
	6	2	1				5	1	7
	3	5	5				1	3	5			3	4	3	3
	2	1	3				6	5	1				1	4	4
							4	6	3				6	8	8
4	1	3	3				7	4	6				3	7	7
	4	4	5				3	7	2				7	2	2
	3	6	1										8	6	6
	2	2	4			4	5	1	7				5	5	5
	6	1	6				3	4	2				2	1	1
	5	5	2				2	2	5
							4	6	3			4	4	6	6
							1	7	4				2	1	1
							6	5	1				8	5	5
							7	3	6				6	8	8
													3	7	7
													5	3	3
													1	2	2
													7	4	4
