# Supplementary material for: Field Test of the Propheromones of the Whitemarked Tussock Moth (WMTM) Orgyia leucostigma (J.E. Smith) (Lepidoptera: Erebidae)
Source: Insects. 2023 Nov 15;14(11):880. doi: 10.3390/insects14110880 (PMC10671982; doi:10.3390/insects14110880)
Supplement: Supplementary file 1 [file insects-14-00880-s001.zip › Whitemarked tussock moth data 2021.xlsx]

## Sheet: Site #1 -Proudfoot Rd
Whitemarked Tussock Moth - Lure Trials - 2021
					Estimated defoliation: _______low____________________________________
Site # 1 (Proudfoot Rd. – Colchester County)					Defoliation on Hardwood or Softwood ? _______softwood_______________
					Estimated age of stand: ____________25-30 yrs_________________________
					**multipher I traps used for Gaetan's work on block 3 and 4
Block	Tree#/Trap #	Treatment	Label name	GPS Coordinates / UTM		Date Placed	Placed By	Moth Catch Week 1	Lure Change Date	Trap #	Treatment	Final Collection Date	Moth Catch Week 2	Comments
Block #1	Trap #1	Lure “A”	L "A"	497755	5.03853e+06	2021-08-10	JEFF/SCOTT	0	2021-08-17	Trap #1	Lure “A”	2021-08-25	0
	Trap #2	Lure “B”	L "B"	497747	5.03851e+06	2021-08-10	JEFF/SCOTT	0	2021-08-17	Trap #2	Precursor Control "A"	2021-08-25	14
	Trap #3	Precursor Control "A"	L PCA	497728	5.03849e+06	2021-08-10	JEFF/SCOTT	12	2021-08-17	Trap #3	Blank Septa Control	2021-08-25	0
	Trap #4	Precursor Control "B"	L PCB	497712	5.03847e+06	2021-08-10	JEFF/SCOTT	15	2021-08-17	Trap #4	Acetic Acid Control	2021-08-25	0
	Trap #5	Acetic Acid Control	L AA	497695	5.03845e+06	2021-08-10	JEFF/SCOTT	0	2021-08-17	Trap #5	Precursor Control "B"	2021-08-25	18
	Trap #6	Blank Septa Control	L CONTROL	497675	5038444	2021-08-10	JEFF/SCOTT	0	2021-08-17	Trap #6	Lure “B”	2021-08-25	1
	Trap #7	G- P1 AA50	L P1 AA50	497662	5.03842e+06	2021-08-10	JEFF/SCOTT	4	2021-08-17	Trap #7	G- P1 AA50	2021-08-25	4
	Trap #8	G- P1 AA0	L P1 AA0	497668	5.0384e+06	2021-08-10	JEFF/SCOTT	0	2021-08-17	Trap #8	G- P0 AA50	2021-08-25	0
	Trap #9	G- P0 AA50	L P0 AA50	497689	5.03841e+06	2021-08-10	JEFF/SCOTT	0	2021-08-17	Trap #9	G- P1 AA0	2021-08-25	0
Block #2	Trap #1	Lure “B”	L "B"	497705	5.03857e+06	2021-08-10	JEFF/SCOTT	0	2021-08-17	Trap #1	Blank Septa Control	2021-08-25	0
	Trap #2	Precursor Control "A"	L PCA	497693	5.0386e+06	2021-08-10	JEFF/SCOTT	12	2021-08-17	Trap #2	G- P0 AA50	2021-08-25	0
	Trap #3	G- P0 AA50	L P0 AA50	497663	5038594	2021-08-10	JEFF/SCOTT	0	2021-08-17	Trap #3	Lure “A”	2021-08-25	1
	Trap #4	Acetic Acid Control	L AA	497652	5.03861e+06	2021-08-10	JEFF/SCOTT	0	2021-08-17	Trap #4	G- P1 AA0	2021-08-25	0
	Trap #5	Blank Septa Control	L CONTROL	497629	5.03861e+06	2021-08-10	JEFF/SCOTT	0	2021-08-17	Trap #5	Lure “B”	2021-08-25	3
	Trap #6	Lure “A”	L "A"	497582	5.03863e+06	2021-08-10	JEFF/SCOTT	0	2021-08-17	Trap #6	Precursor Control "B"	2021-08-25	6
	Trap #7	Precursor Control "B"	L PCB	497598	5.0386e+06	2021-08-10	JEFF/SCOTT	6	2021-08-17	Trap #7	G- P1 AA50	2021-08-25	0
	Trap #8	G- P1 AA50	L P1 AA50	497561	5.03859e+06	2021-08-10	JEFF/SCOTT	0	2021-08-17	Trap #8	Acetic Acid Control	2021-08-25	0
	Trap #9	G- P1 AA0	L P1 AA0	497579	5.03857e+06	2021-08-10	JEFF/SCOTT	0	2021-08-17	Trap #9	Precursor Control "A"	2021-08-25	20
Block #3	Trap #1	Lure “A”	L "A"	497771	5.03855e+06	2021-08-10	JEFF/SCOTT	0	2021-08-17	Trap #1	Acetic Acid Control	2021-08-25	0
	Trap #2	Lure “B”	L "B"	497790	5.03856e+06	2021-08-10	JEFF/SCOTT	2	2021-08-17	Trap #2	Lure “A”	2021-08-25	0
	Trap #3	G- P1 AA0	L P1 AA0	497790	5.03858e+06	2021-08-10	JEFF/SCOTT	0	2021-08-17	Trap #3	Lure “B”	2021-08-25	4
	Trap #4	G- P0 AA50	L P0 AA50	497810	5.0386e+06	2021-08-10	JEFF/SCOTT	0	2021-08-17	Trap #4	G- P1 AA50	2021-08-25	0
	Trap #5	G- P1 AA50	L P1 AA50	497826	5.03861e+06	2021-08-10	JEFF/SCOTT	3	2021-08-17	Trap #5	Blank Septa Control	2021-08-25	0
	Trap #6	Acetic Acid Control	L AA	497820	5.03857e+06	2021-08-10	JEFF/SCOTT	0	2021-08-17	Trap #6	G- P0 AA50	2021-08-25	0
	Trap #7	Blank Septa Control	L CONTROL	497840	5.03859e+06	2021-08-10	JEFF/SCOTT	0	2021-08-17	Trap #7	Precursor Control "B"	2021-08-25	2
	Trap #8	Precursor Control "B"	L PCB	497798	5.03853e+06	2021-08-10	JEFF/SCOTT	5	2021-08-17	Trap #8	G- P1 AA0	2021-08-25	0
	Trap #9	Precursor Control "A"	L PCA	497835	5.03852e+06	2021-08-10	JEFF/SCOTT	25	2021-08-17	Trap #9	Precursor Control "A"	2021-08-25	51
Block #4	Trap #1	Lure “B”	L "B"	497889	5.03853e+06	2021-08-10	JEFF/SCOTT	8	2021-08-17	Trap #1	G- P1 AA50	2021-08-25	0
	Trap #2	Acetic Acid Control	L AA	497915	5.03853e+06	2021-08-10	JEFF/SCOTT	0	2021-08-17	Trap #2	G- P0 AA50	2021-08-25	0
	Trap #3	Lure “A”	L "A"	497935	5.03855e+06	2021-08-10	JEFF/SCOTT	3	2021-08-17	Trap #3	Acetic Acid Control	2021-08-25	0
	Trap #4	G- P0 AA50	L P0 AA50	497977	5.03856e+06	2021-08-10	JEFF/SCOTT	0	2021-08-17	Trap #4	Precursor Control "A"	2021-08-25	55
	Trap #5	G- P1 AA0	L P1 AA0	498001	5.03859e+06	2021-08-10	JEFF/SCOTT	1	2021-08-17	Trap #5	Precursor Control "B"	2021-08-25	7
	Trap #6	G- P1 AA50	L P1 AA50	498030	5.03858e+06	2021-08-10	JEFF/SCOTT	1	2021-08-17	Trap #6	Blank Septa Control	2021-08-25	0
	Trap #7	Precursor Control "A"	L PCA	498074	5.03862e+06	2021-08-10	JEFF/SCOTT	16	2021-08-17	Trap #7	Lure “B”	2021-08-25	52
	Trap #8	Precursor Control "B"	L PCB	498110	5.03862e+06	2021-08-10	JEFF/SCOTT	31	2021-08-17	Trap #8	Lure “A”	2021-08-25	0
	Trap #9	Blank Septa Control	L CONTROL	498116	5.03865e+06	2021-08-10	JEFF/SCOTT	0	2021-08-17	Trap #9	G- P1 AA0	2021-08-25	0

## Sheet: Site#2 - Dalhousie Mtn
Whitemarked Tussock Moth - Lure Trials - 2021
										Dominant host tree species: _____R spruce, fir, red maple, white birch
Site # 2 (Dalhousie Mountain - Pictou County)										Estimated defoliation: _______light___________________________________
										Defoliation on Hardwood or Softwood ? _______both____________________
										Estimated age of stand: _________20-30________________________________
Block	Tree# /Trap #	Treatment	Label Name	GPS Coordinates / UTM		Date Placed	Placed By	Moth Catch Week 1	Lure Change Date	Trap #	Treatment	Final Collection Date	Moth Catch Week 2	Comments
Block #1	Trap #1	Lure “A”	L "A"	499102	5.04598e+06	2021-08-12	S/C/S	3	2021-08-17	Trap #1	L AA	2021-08-25	0
	Trap #2	Lure “B”	L "B"	499097	5.04596e+06	2021-08-12	S/C/S	0	2021-08-17	Trap #2	L "B"	2021-08-25	1
	Trap #3	Precursor Control "A"	L PCA	499105	5.04592e+06	2021-08-12	S/C/S	6	2021-08-17	Trap #3	L PCA	2021-08-25	10
	Trap #4	Precursor Control "B"	L PCB	499115	5.04589e+06	2021-08-12	S/C/S	1	2021-08-17	Trap #4	L PCB AGED	2021-08-25	1
	Trap #5	Acetic Acid Control	L AA	499134	5.04587e+06	2021-08-12	S/C/S	0	2021-08-17	Trap #5	L CONTROL	2021-08-25	0
	Trap #6	Blank Septa Control	L CONTROL	499147	5.04585e+06	2021-08-12	S/C/S	0	2021-08-17	Trap #6	L "B" AGED	2021-08-25	0
	Trap #7	Lure “A” aged	L "A" AGED	499159	5.04583e+06	2021-08-12	S/C/S	0	2021-08-17	Trap #7	L PCB	2021-08-25	3
	Trap #8	Lure “B” aged	L "B" AGED	499171	5.04581e+06	2021-08-12	S/C/S	2	2021-08-17	Trap #8	L "A" AGED	2021-08-25	1
	Trap #9	Precursor Control “A” aged	L PCA AGED	499197	5.04578e+06	2021-08-12	S/C/S	25	2021-08-17	Trap #9	L PCA AGED	2021-08-25	17
	Trap #10	Precursor Control “B” aged	L PCB AGED	499188	5.04576e+06	2021-08-12	S/C/S	2	2021-08-17	Trap #10	L "A"	2021-08-25	6
Block #2	Trap #1	Lure “A”	L "A"	499143	5.04604e+06	2021-08-12	S/C/S	1 (D. vagans)	2021-08-17	Trap #1	L PCB AGED	2021-08-25	6
	Trap #2	Lure “B”	L "B"	499165	5.04603e+06	2021-08-12	S/C/S	14	2021-08-17	Trap #2	L PCB	2021-08-25	0
	Trap #3	Precursor Control "A"	L PCA	499181	5.04606e+06	2021-08-12	S/C/S	12	2021-08-17	Trap #3	L AA	2021-08-25	0
	Trap #4	Precursor Control "B"	L PCB	499180	5.04608e+06	2021-08-12	S/C/S	4	2021-08-17	Trap #4	L "A"	2021-08-25	2
	Trap #5	Acetic Acid Control	L AA	499202	5.04609e+06	2021-08-12	S/C/S	0	2021-08-17	Trap #5	L "A" AGED	2021-08-25	0
	Trap #6	Blank Septa Control	L CONTROL	499185	5.04611e+06	2021-08-12	S/C/S	0	2021-08-17	Trap #6	L "B"	2021-08-25	0
	Trap #7	Lure “A” aged	L "A" AGED	499206	5046108	2021-08-12	S/C/S	0	2021-08-17	Trap #7	L "B" AGED	2021-08-25	0
	Trap #8	Lure “B” aged	L "B" AGED	499204	5.04613e+06	2021-08-12	S/C/S	1	2021-08-17	Trap #8	L PCA AGED	2021-08-25	3
	Trap #9	Precursor Control “A” aged	L PCA AGED	499230	5.04615e+06	2021-08-12	S/C/S	13	2021-08-17	Trap #9	L PCA	2021-08-25	5
	Trap #10	Precursor Control “B” aged	L PCB AGED	499235	5.04617e+06	2021-08-12	S/C/S	0	2021-08-17	Trap #10	L CONTROL	2021-08-25	0
Block #3	Trap #1	Lure “A”	L "A"	499133	5046103	2021-08-12	S/C/S	3	2021-08-17	Trap #1	L PCA AGED	2021-08-25	15
	Trap #2	Lure “B”	L "B"	499120	5.04613e+06	2021-08-12	S/C/S	2	2021-08-17	Trap #2	L AA	2021-08-25	0
	Trap #3	Precursor Control "A"	L PCA	499121	5.04615e+06	2021-08-12	S/C/S	4	2021-08-17	Trap #3	L PCB	2021-08-25	0
	Trap #4	Precursor Control "B"	L PCB	499146	5.04613e+06	2021-08-12	S/C/S	0	2021-08-17	Trap #4	L "A" AGED	2021-08-25	0
	Trap #5	Acetic Acid Control	L AA	499156	5.04615e+06	2021-08-12	S/C/S	0	2021-08-17	Trap #5	L "B"	2021-08-25	18
	Trap #6	Blank Septa Control	L CONTROL	499165	5.04618e+06	2021-08-12	S/C/S	0 (on ground)	2021-08-17	Trap #6	L CONTROL	2021-08-25	0
	Trap #7	Lure “A” aged	L "A" AGED	499163	5.04621e+06	2021-08-12	S/C/S	16	2021-08-17	Trap #7	L "A"	2021-08-25	0
	Trap #8	Lure “B” aged	L "B" AGED	499164	5.04624e+06	2021-08-12	S/C/S	0	2021-08-17	Trap #8	L PCA	2021-08-25	12
	Trap #9	Precursor Control “A” aged	L PCA AGED	499195	5.04622e+06	2021-08-12	S/C/S	17	2021-08-17	Trap #9	L PCB AGED	2021-08-25	0
	Trap #10	Precursor Control “B” aged	L PCB AGED	499189	5.04625e+06	2021-08-12	S/C/S	0	2021-08-17	Trap #10	L "B" AGED	2021-08-25	2
Block #4	Trap #1	Lure “A”	L "A"	499061	5.04601e+06	2021-08-12	S/C/S	2	2021-08-17	Trap #1	L PCB AGED	2021-08-25	3
	Trap #2	Lure “B”	L "B"	499036	5.04601e+06	2021-08-12	S/C/S	5	2021-08-17	Trap #2	L "B"	2021-08-25	0
	Trap #3	Precursor Control "A"	L PCA	499047	5.04599e+06	2021-08-12	S/C/S	4	2021-08-17	Trap #3	L CONTROL	2021-08-25	0
	Trap #4	Precursor Control "B"	L PCB	499028	5.04598e+06	2021-08-12	S/C/S	0 (on ground)	2021-08-17	Trap #4	L PCA AGED	2021-08-25	5
	Trap #5	Acetic Acid Control	L AA	499033	5.04595e+06	2021-08-12	S/C/S	0	2021-08-17	Trap #5	L "A" AGED	2021-08-25	0
	Trap #6	Blank Septa Control	L CONTROL	499019	5.04593e+06	2021-08-12	S/C/S	0	2021-08-17	Trap #6	L AA	2021-08-25	0
	Trap #7	Lure “A” aged	L "A" AGED	499000	5.04594e+06	2021-08-12	S/C/S	1	2021-08-17	Trap #7	L PCB	2021-08-25	0
	Trap #8	Lure “B” aged	L "B" AGED	498999	5.04592e+06	2021-08-12	S/C/S	0 (on ground)	2021-08-17	Trap #8	L "A"	2021-08-25	0
	Trap #9	Precursor Control “A” aged	L PCA AGED	498979	5045895	2021-08-12	S/C/S	4	2021-08-17	Trap #9	L PCA	2021-08-25	7
	Trap #10	Precursor Control “B” aged	L PCB AGED	499017	5.04591e+06	2021-08-12	S/C/S	1	2021-08-17	Trap #10	L "B" AGED	2021-08-25	0

## Sheet: Site#3- Biorachan Rd
Whitemarked Tussock Moth - Lure Trials - 2021
						Dominant host tree species: _______white spruce, fir and hardwoods______
Site # 3 (Biorachan Rd, Earltown – Colechester County)						Estimated defoliation: _____________low to moderate___________________
						Defoliation on Hardwood or Softwood ? ________softwoods______________
						Estimated age of stand: _______20-25 yrs________________________________
Block	TREE# / TRAP#	Treatment	Label name	GPS Coordinates / UTM		Date Placed	Placed By	Moth Catch Week 1	Lure Change Date	Trap #	Treatment	Final Collection Date	Moth Catch Week 2	Comments
Block #1	Trap #1	Lure “A”	L "A"	490837	5.04686e+06	2021-08-09	Jeff/ Dan	5 + 2 D. vagans	2021-08-18	Trap #1	L PCA	2021-08-25	9
	Trap #2	Lure “B”	L "B"	490832	5.04688e+06	2021-08-09	Jeff/ Dan	0	2021-08-18	Trap #2	L PCB	2021-08-25	0
	Trap #3	Precursor Control "A"	L PCA	490825	5.0469e+06	2021-08-09	Jeff/ Dan	12	2021-08-18	Trap #3	L "B"	2021-08-25	2
	Trap #4	Precursor Control "B"	L PCB	490791	5.04689e+06	2021-08-09	Jeff/ Dan	3	2021-08-18	Trap #4	L CONTROL	2021-08-25	0
	Trap #5	Acetic Acid Control	L AA	490806	5.04687e+06	2021-08-09	Jeff/ Dan	0	2021-08-18	Trap #5	L "A"	2021-08-25	1
	Trap #6	Blank Septa Control	L CONTROL	490817	5.04684e+06	2021-08-09	Jeff/ Dan	0	2021-08-18	Trap #6	L AA	2021-08-25	0
Block #2	Trap #1	Lure “A”	L "A"	490880	5.0468e+06	2021-08-09	Jeff/ Dan	9 + 1 D. vagans	2021-08-18	Trap #1	L PCA	2021-08-25	7
	Trap #2	Lure “B”	L "B"	490889	5.04677e+06	2021-08-09	Jeff/ Dan	10	2021-08-18	Trap #2	L AA	2021-08-25	0
	Trap #3	Precursor Control "A"	L PCA	490901	5.04676e+06	2021-08-09	Jeff/ Dan	27	2021-08-18	Trap #3	L "B"	2021-08-25	6
	Trap #4	Precursor Control "B"	L PCB	490867	5.04674e+06	2021-08-09	Jeff/ Dan	19	2021-08-18	Trap #4	L "A"	2021-08-25	0
	Trap #5	Acetic Acid Control	L AA	490854	5.04676e+06	2021-08-09	Jeff/ Dan	0 (on ground)	2021-08-18	Trap #5	L CONTROL	2021-08-25	0
	Trap #6	Blank Septa Control	L CONTROL	490839	5.04679e+06	2021-08-09	Jeff/ Dan	0	2021-08-18	Trap #6	L PCB	2021-08-25	2
Block #3	Trap #1	Lure “A”	L "A"	490784	5.04676e+06	2021-08-09	Jeff/ Dan	0	2021-08-18	Trap #1	L "B"	2021-08-25	5
	Trap #2	Lure “B”	L "B"	490764	5.04674e+06	2021-08-09	Jeff/ Dan	16	2021-08-18	Trap #2	L "A"	2021-08-25	1
	Trap #3	Precursor Control "A"	L PCA	490744	5.0467e+06	2021-08-09	Jeff/ Dan	17	2021-08-18	Trap #3	L PCA	2021-08-25	14
	Trap #4	Precursor Control "B"	L PCB	490737	5.04667e+06	2021-08-09	Jeff/ Dan	1	2021-08-18	Trap #4	L AA	2021-08-25	0
	Trap #5	Acetic Acid Control	L AA	490732	5.04665e+06	2021-08-09	Jeff/ Dan	0	2021-08-18	Trap #5	L PCB	2021-08-25	1
	Trap #6	Blank Septa Control	L CONTROL	490727	5.0466e+06	2021-08-09	Jeff/ Dan	0	2021-08-18	Trap #6	L CONTROL	2021-08-25	0
Block #4	Trap #1	Lure “A”	L "A"	490807	5.04694e+06	2021-08-09	Jeff/ Dan	0 (on ground)	2021-08-18	Trap #1	L PCA	2021-08-25	13
	Trap #2	Lure “B”	L "B"	490804	5.04697e+06	2021-08-09	Jeff/ Dan	4	2021-08-18	Trap #2	L AA	2021-08-25	0
	Trap #3	Precursor Control "A"	L PCA	490809	5.04701e+06	2021-08-09	Jeff/ Dan	0 (on ground)	2021-08-18	Trap #3	L "A"	2021-08-25	1
	Trap #4	Precursor Control "B"	L PCB	490774	5.04702e+06	2021-08-09	Jeff/ Dan	0 (on ground)	2021-08-18	Trap #4	L CONTROL	2021-08-25	0
	Trap #5	Acetic Acid Control	L AA	490770	5.04698e+06	2021-08-09	Jeff/ Dan	1	2021-08-18	Trap #5	L PCB	2021-08-25	28
	Trap #6	Blank Septa Control	L CONTROL	490772	5.04692e+06	2021-08-09	Jeff/ Dan	0	2021-08-18	Trap #6	L "B"	2021-08-25	3
