# Supplementary material for: Field Test of the Propheromones of the Whitemarked Tussock Moth (WMTM) Orgyia leucostigma (J.E. Smith) (Lepidoptera: Erebidae)
Source: Insects. 2023 Nov 15;14(11):880. doi: 10.3390/insects14110880 (PMC10671982; doi:10.3390/insects14110880)
Supplement: Supplementary file 1 [file insects-14-00880-s001.zip › Whitemarked tussock moth data 2022.xlsx]

## Sheet: Riversdale
Whitemarked Tussock Moth - Lure Trials - 2022
										Dominant host tree species: ___fir andf HW
Site # Riversdale										Estimated defoliation: _______0 __________________________________
										Defoliation on Hardwood or Softwood ? ___________________________
										Estimated age of stand: _____20-25 yrs___________________________________
Block	Tree# /Trap #	Treatment	Label Name	GPS Coordinates / UTM		Date Placed	Placed By	Moth Catch Week 1	Lure Change Date	Trap #	Treatment	Final Collection Date	Moth Catch Week 2	Comments
Block #1	Trap #1	Lure “A”	L "A"	495198	5.03121e+06	2022-08-24	Forest Health	0	2022-09-01	Trap #1	PCB	2022-09-07	0
	Trap #2	Lure “B”	L "B"	495190	5.03124e+06	2022-08-24	Forest Health	1	2022-09-01	Trap #2	PCA	2022-09-07	3
	Trap #3	Precursor Control "A"	L PCA	495184	5.03126e+06	2022-08-24	Forest Health	27	2022-09-01	Trap #3	B	2022-09-07	0
	Trap #4	Precursor Control "B"	L PCB	495165	5.03127e+06	2022-08-24	Forest Health	0	2022-09-01	Trap #4	AA	2022-09-07	0
	Trap #5	Acetic Acid Control	L AA	495154	5.0313e+06	2022-08-24	Forest Health	0	2022-09-01	Trap #5	CONTROL	2022-09-07	0
	Trap #6	Blank Septa Control	L CONTROL	495127	5.03131e+06	2022-08-24	Forest Health	0	2022-09-01	Trap #6	A	2022-09-07	2
Block #2	Trap #1	Lure “A”	L "A"	495225	5.03115e+06	2022-08-24	Forest Health	6	2022-09-01	Trap #1	PCB	2022-09-07	0
	Trap #2	Lure “B”	L "B"	495233	5.03113e+06	2022-08-24	Forest Health	0	2022-09-01	Trap #2	A	2022-09-07	2
	Trap #3	Precursor Control "A"	L PCA	495234	5.03111e+06	2022-08-24	Forest Health	12	2022-09-01	Trap #3	CONTROL	2022-09-07	0
	Trap #4	Precursor Control "B"	L PCB	495251	5.03109e+06	2022-08-24	Forest Health	0	2022-09-01	Trap #4	PCA	2022-09-07	0
	Trap #5	Acetic Acid Control	L AA	495253	5.03106e+06	2022-08-24	Forest Health	0	2022-09-01	Trap #5	AA	2022-09-07	0
	Trap #6	Blank Septa Control	L CONTROL	495265	5.03104e+06	2022-08-24	Forest Health	0	2022-09-01	Trap #6	B	2022-09-07	0
Block #3	Trap #1	Lure “A”	L "A"	495316	5.03089e+06	2022-08-24	Forest Health	1	2022-09-01	Trap #1	CONTROL	2022-09-07	0
	Trap #2	Lure “B”	L "B"	495319	5.03086e+06	2022-08-24	Forest Health	0	2022-09-01	Trap #2	AA	2022-09-07	0
	Trap #3	Precursor Control "A"	L PCA	495312	5.03084e+06	2022-08-24	Forest Health	17	2022-09-01	Trap #3	B	2022-09-07	1
	Trap #4	Precursor Control "B"	L PCB	495323	5.03081e+06	2022-08-24	Forest Health	0	2022-09-01	Trap #4	A	2022-09-07	0
	Trap #5	Acetic Acid Control	L AA	495301	5.0308e+06	2022-08-24	Forest Health	0	2022-09-01	Trap #5	PCB	2022-09-07	0
	Trap #6	Blank Septa Control	L CONTROL	495279	5.03079e+06	2022-08-24	Forest Health	0	2022-09-01	Trap #6	PCA	2022-09-07	1
Block #4	Trap #1	Lure “A”	L "A"	495368	5.03065e+06	2022-08-24	Forest Health	2	2022-09-01	Trap #1	CONTROL	2022-09-07	0
	Trap #2	Lure “B”	L "B"	495358	5.03067e+06	2022-08-24	Forest Health	1	2022-09-01	Trap #2	AA	2022-09-07	0
	Trap #3	Precursor Control "A"	L PCA	495359	5.0307e+06	2022-08-24	Forest Health	8	2022-09-01	Trap #3	B	2022-09-07	8
	Trap #4	Precursor Control "B"	L PCB	495349	5.03072e+06	2022-08-24	Forest Health	0	2022-09-01	Trap #4	PCB	2022-09-07	0
	Trap #5	Acetic Acid Control	L AA	495370	5.03073e+06	2022-08-24	Forest Health	0	2022-09-01	Trap #5	A	2022-09-07	0
	Trap #6	Blank Septa Control	L CONTROL	495390	5.03073e+06	2022-08-24	Forest Health	0	2022-09-01	Trap #6	PCA	2022-09-07	7

## Sheet: 595 Old Greenfield Rd
Whitemarked Tussock Moth - Lure Trials - 2022
										Dominant host tree species: ___fir and hw
Site # 595 Old Greenfield Rd										Estimated defoliation: ______0 current but some evidence of past defo in fir____________________
										Defoliation on Hardwood or Softwood ? _______SW____________________
										Estimated age of stand: _____20-25 years____________________________
Block	Tree# /Trap #	Treatment	Label Name	GPS Coordinates / UTM		Date Placed	Placed By	Moth Catch Week 1	Lure Change Date	Trap #	Treatment	Final Collection Date	Moth Catch Week 2	Comments
Block #1	Trap #1	Lure “A”	L "A"	487027	5.02451e+06	2022-08-24	Forest Health	5	2022-09-01	Trap #1	A	2022-09-07	1
	Trap #2	Lure “B”	L "B"	487040	5.02453e+06	2022-08-24	Forest Health	0	2022-09-01	Trap #2	B	2022-09-07	0
	Trap #3	Precursor Control "A"	L PCA	487059	5.02455e+06	2022-08-24	Forest Health	13	2022-09-01	Trap #3	PCB	2022-09-07	0
	Trap #4	Precursor Control "B"	L PCB	487075	5.02456e+06	2022-08-24	Forest Health	0	2022-09-01	Trap #4	CONTROL	2022-09-07	0
	Trap #5	Acetic Acid Control	L AA	487094	5.02455e+06	2022-08-24	Forest Health	0	2022-09-01	Trap #5	PCA	2022-09-07	1
	Trap #6	Blank Septa Control	L CONTROL	487108	5.02453e+06	2022-08-24	Forest Health	0	2022-09-01	Trap #6	AA	2022-09-07	0
Block #2	Trap #1	Lure “A”	L "A"	486938	5.02445e+06	2022-08-24	Forest Health	1	2022-09-01	Trap #1	AA	2022-09-07	0
	Trap #2	Lure “B”	L "B"	486920	5.02444e+06	2022-08-24	Forest Health	0	2022-09-01	Trap #2	PCB	2022-09-07	0
	Trap #3	Precursor Control "A"	L PCA	486897	5.02443e+06	2022-08-24	Forest Health	8	2022-09-01	Trap #3	B	2022-09-07	0
	Trap #4	Precursor Control "B"	L PCB	486878	5.02443e+06	2022-08-24	Forest Health	0	2022-09-01	Trap #4	A	2022-09-07	0
	Trap #5	Acetic Acid Control	L AA	486854	5.02443e+06	2022-08-24	Forest Health	0	2022-09-01	Trap #5	CONTROL	2022-09-07	0
	Trap #6	Blank Septa Control	L CONTROL	486830	5.02445e+06	2022-08-24	Forest Health	0	2022-09-01	Trap #6	PCA	2022-09-07	1
Block #3	Trap #1	Lure “A”	L "A"	487016	5.0246e+06	2022-08-24	Forest Health	0	2022-09-01	Trap #1	PCB	2022-09-07	0
	Trap #2	Lure “B”	L "B"	487013	5.02463e+06	2022-08-24	Forest Health	0	2022-09-01	Trap #2	CONTROL	2022-09-07	0
	Trap #3	Precursor Control "A"	L PCA	487024	5.02464e+06	2022-08-24	Forest Health	21	2022-09-01	Trap #3	A	2022-09-07	0
	Trap #4	Precursor Control "B"	L PCB	486997	5.02466e+06	2022-08-24	Forest Health	0	2022-09-01	Trap #4	AA	2022-09-07	0
	Trap #5	Acetic Acid Control	L AA	487013	5.02468e+06	2022-08-24	Forest Health	0	2022-09-01	Trap #5	PCA	2022-09-07	5
	Trap #6	Blank Septa Control	L CONTROL	487006	5.02471e+06	2022-08-24	Forest Health	0	2022-09-01	Trap #6	B	2022-09-07	0
Block #4	Trap #1	Lure “A”	L "A"	486889	5.02449e+06	2022-08-24	Forest Health	2	2022-09-01	Trap #1	B	2022-09-07	0
	Trap #2	Lure “B”	L "B"	486886	5.02451e+06	2022-08-24	Forest Health	1	2022-09-01	Trap #2	PCA	2022-09-07	1
	Trap #3	Precursor Control "A"	L PCA	486884	5.02454e+06	2022-08-24	Forest Health	35	2022-09-01	Trap #3	PCB	2022-09-07	1
	Trap #4	Precursor Control "B"	L PCB	486868	5.02455e+06	2022-08-24	Forest Health	0	2022-09-01	Trap #4	AA	2022-09-07	0
	Trap #5	Acetic Acid Control	L AA	486860	5.02457e+06	2022-08-24	Forest Health	0	2022-09-01	Trap #5	A	2022-09-07	0
	Trap #6	Blank Septa Control	L CONTROL	486856	5.0246e+06	2022-08-24	Forest Health	0	2022-09-01	Trap #6	CONTROL	2022-09-07	0

## Sheet: 1175 Old Greenfield Rd
Whitemarked Tussock Moth - Lure Trials - 2022
										Dominant host tree species: ___fir and hw__
Site # 1175 Old Greenfield Rd										Estimated defoliation: ____zero current year but some past defo in fir___________________
										Defoliation on Hardwood or Softwood ? ___SW________________________
										Estimated age of stand: ___25yrs___________________________________
Block	Tree# /Trap #	Treatment	Label Name	GPS Coordinates / UTM		Date Placed	Placed By	Moth Catch Week 1	Lure Change Date	Trap #	Treatment	Final Collection Date	Moth Catch Week 2	Comments
Block #1	Trap #1	Lure “A”	L "A"	488904	5.02433e+06	2022-08-24	Forest Health	3	2022-09-01	Trap #1	PCA	2022-09-07	2
	Trap #2	Lure “B”	L "B"	488922	5.02431e+06	2022-08-24	Forest Health	0	2022-09-01	Trap #2	A	2022-09-07	0
	Trap #3	Precursor Control "A"	L PCA	488940	5.0243e+06	2022-08-24	Forest Health	37	2022-09-01	Trap #3	B	2022-09-07	1
	Trap #4	Precursor Control "B"	L PCB	488958	5.0243e+06	2022-08-24	Forest Health	0	2022-09-01	Trap #4	CONTROL	2022-09-07	0
	Trap #5	Acetic Acid Control	L AA	488978	5.0243e+06	2022-08-24	Forest Health	0	2022-09-01	Trap #5	AA	2022-09-07	0
	Trap #6	Blank Septa Control	L CONTROL	488998	5.0243e+06	2022-08-24	Forest Health	0	2022-09-01	Trap #6	PCB	2022-09-07	0
Block #2	Trap #1	Lure “A”	L "A"	488850	5.02432e+06	2022-08-24	Forest Health	0	2022-09-01	Trap #1	A	2022-09-07	0
	Trap #2	Lure “B”	L "B"	488830	5.02432e+06	2022-08-24	Forest Health	2	2022-09-01	Trap #2	AA	2022-09-07	0
	Trap #3	Precursor Control "A"	L PCA	488810	5.02433e+06	2022-08-24	Forest Health	13	2022-09-01	Trap #3	B	2022-09-07	5
	Trap #4	Precursor Control "B"	L PCB	488789	5.02431e+06	2022-08-24	Forest Health	0	2022-09-01	Trap #4	PCB	2022-09-07	0
	Trap #5	Acetic Acid Control	L AA	488798	5.0243e+06	2022-08-24	Forest Health	0	2022-09-01	Trap #5	CONTROL	2022-09-07	0
	Trap #6	Blank Septa Control	L CONTROL	488817	5.02428e+06	2022-08-24	Forest Health	0	2022-09-01	Trap #6	PCA	2022-09-07	5
Block #3	Trap #1	Lure “A”	L "A"	488967	5.0244e+06	2022-08-24	Forest Health	1	2022-09-01	Trap #1	PCB	2022-09-07	1
	Trap #2	Lure “B”	L "B"	488992	5.0244e+06	2022-08-24	Forest Health	0	2022-09-01	Trap #2	PCA	2022-09-07	1
	Trap #3	Precursor Control "A"	L PCA	489016	5.02441e+06	2022-08-24	Forest Health	9	2022-09-01	Trap #3	B	2022-09-07	2
	Trap #4	Precursor Control "B"	L PCB	489038	5.02442e+06	2022-08-24	Forest Health	0	2022-09-01	Trap #4	A	2022-09-07	2
	Trap #5	Acetic Acid Control	L AA	489064	5.02441e+06	2022-08-24	Forest Health	0	2022-09-01	Trap #5	AA	2022-09-07	0
	Trap #6	Blank Septa Control	L CONTROL	489084	5.02442e+06	2022-08-24	Forest Health	0	2022-09-01	Trap #6	CONTROL	2022-09-07	0
Block #4	Trap #1	Lure “A”	L "A"	488866	5.02444e+06	2022-08-24	Forest Health	12	2022-09-01	Trap #1	AA	2022-09-07	0
	Trap #2	Lure “B”	L "B"	488839	5.02447e+06	2022-08-24	Forest Health	1	2022-09-01	Trap #2	CONTROL	2022-09-07	0
	Trap #3	Precursor Control "A"	L PCA	488796	5.02448e+06	2022-08-24	Forest Health	12	2022-09-01	Trap #3	B	2022-09-07	6
	Trap #4	Precursor Control "B"	L PCB	488771	5.02448e+06	2022-08-24	Forest Health	0	2022-09-01	Trap #4	A	2022-09-07	0
	Trap #5	Acetic Acid Control	L AA	488735	5.02449e+06	2022-08-24	Forest Health	0	2022-09-01	Trap #5	PCB	2022-09-07	0
	Trap #6	Blank Septa Control	L CONTROL	488705	5.0245e+06	2022-08-24	Forest Health	0	2022-09-01	Trap #6	PCA	2022-09-07	0
